# Supplementary material for: Effects of L-Theanine Administration on Stress-Related Symptoms and Cognitive Functions in Healthy Adults: A Randomized Controlled Trial
Source: Nutrients. 2019 Oct 3;11(10):2362. doi: 10.3390/nu11102362 (PMC6836118; doi:10.3390/nu11102362)
Supplement: Supplementary file 1 [file nutrients-11-02362-s001.zip]

Archive with 1 entries (1 files):
- nutrients-587924-supplementary.xlsx
