# Supplementary material for: Effects of L-Theanine Administration on Stress-Related Symptoms and Cognitive Functions in Healthy Adults: A Randomized Controlled Trial
Source: Nutrients. 2019 Oct 3;11(10):2362. doi: 10.3390/nu11102362 (PMC6836118; doi:10.3390/nu11102362)
Supplement: Supplementary file 1 [file nutrients-11-02362-s001.zip › nutrients-587924-supplementary.xlsx]

## Sheet: Tab_S1
	Table S1 Comparisons of BACS score changes between 4 weeks L-theanine and placebo administrations in participants aged 40 years or more (n = 21)
		L-theanine			placebo			Mann-Whitney U test
	Verbal memory	0.47619	±	8.83526	0.142857	±	8.45746	U = 220.0, p = 0.99, r = 0.00
	Upper half	-6	±	8.63548	-3.625	±	8.03452	U = 26.0, p = 0.53, r = -0.16
	Lower half	4.46154	±	6.43707	2.46154	±	8.14059	U = 77.5, p = 0.72, r = 0.07
	Working memory	0.714286	±	3.91335	0.47619	±	3.02686	U = 213.0, p = 0.85, r = 0.03
	Upper half	0.444444	±	2.50555	0.555556	±	3.39526	U = 40.0, p = 0.97, r = -0.01
	Lower half	0.916667	±	4.81396	0.416667	±	2.87492	U = 65.5, p = 0.71, r = 0.08
	Motor speed	-0.0952381	±	7.23813	1.47619	±	7.40013	U = 197.5, p = 0.56, r = -0.09
	Upper half	2.5	±	5.08265	-0.2	±	6.76264	U = 39.5, p = 0.43, r = 0.18
	Lower half	-2.45455	±	8.2869	3	±	7.93725	U = 39.5, p = 0.17, r = -0.30
	Verbal fluency	5.2381	±	7.00646	2	±	8.03119	U = 167.0, p = 0.18, r = 0.21
	Upper half	2.72727	±	5.36826	3.81818	±	8.43585	U = 56.0, p = 0.77, r = -0.06
	Lower half	8	±	7.80313	0	±	7.46845	U = 20.5, p = 0.023, r = 0.50
	category fluency	2.7	±	5.22919	0.3	±	4.3729	U = 39.0, p = 0.40, r = 0.19
	letter fluency	5.3	±	5.35516	-0.3	±	5.07828	U = 23.0, p = 0.040, r = 0.46
	Attention	-1.33333	±	5.73876	2.33333	±	3.27618	U = 117.5, p = 0.009, r = -0.40
	Upper half	-4.11111	±	7.06124	0.666667	±	1.73205	U = 15.5, p = 0.025, r = -0.53
	Lower half	0.75	±	3.54516	3.58333	±	3.65459	U = 39.5, p = 0.060, r = -0.39
	Executive function	1.42857	±	2.74903	0.285714	±	2.07709	U = 179.5, p = 0.30, r = 0.16
	Upper half	-0.571429	±	0.534522	0.428571	±	2.0702	U = 15.0, p = 0.20, r = -0.34
	Lower half	2.42857	±	2.87467	0.214286	±	2.15473	U = 55.5, p = 0.048, r = 0.37
	Values are represented as mean ± standard deviation.
	Significant p-value are shown in bold cases.
	Median values for verbal memry, working memory, motor speed, verbal fluency, attention, and executive function were 53.5, 21.5, 84.0, 52.8, 62.8, and 18.3, respectively.
	BACS: Brief Assessment of Cognition in Schizophrenia

## Sheet: Tab_S2
	Table S2 Body mass index and biochemical data after 4 weeks L-theanine or placebo administration
		pretreatment			posttreatment			Wilcoxon signed-rank test	pretreatment			posttreatment			Wilcoxon signed-rank test	score changes						Mann-Whitney U test
		L-theanine							Placebo							L-theanine			placebo
	Body mass index (kg/m2)	22.5617	±	3.86712	22.6582	±	4.028	W = 246.5, p = 0.32, r = -0.18	22.6201	±	3.99279	22.6738	±	4.05515	W = 201.0, p = 0.52, r = 0.12	0.0964889	±	0.341714	0.0537428	±	0.359588	U = 425.0, p = 0.72, r = 0.05
	L-theanine concentration (μg/dL)	0.3983	±	0.758918	1.82	±	2.94075	W = 381.0, p = 0.002, r = -0.56	0.405567	±	0.800508	0.665367	±	1.263	W = 247.5, p = 0.76, r = 0.06	1.42133	±	2.94757	0.26	±	1.24231	U = 301.0, p = 0.028, r = 0.29
	Serum cortisol (μg/dL)	8.368	±	3.52668	8.77667	±	3.39117	W = 272.0, p = 0.42, r = 0.15	8.86733	±	3.58414	8.56367	±	4.14898	W = 193.0, p = 0.42, r = -0.15	0.408667	±	2.72423	-0.303667	±	3.677	U = 371.0, p = 0.24, r = 0.15
	Salivary cortisol (μg/dL)	0.110985	±	0.143285	0.0943746	±	0.063231	W = 247.0, p = 0.77, r = -0.06	0.0908075	±	0.0806481	0.0963893	±	0.110808	W = 266.0, p = 0.49, r = 0.13	-0.016	±	0.11193	0.006	±	0.0909945	U = 442.5, p = 0.91, r = -0.02
	Serum immunogloblin A (mg/dL)	193.7	±	68.2961	193.2	±	67.8159	W = 176.5, p = 0.76, r = -0.06	194.367	±	74.2166	183	±	77.1505	W = 130.5, p = 0.060, r = -0.34	-0.5	±	12.5251	-11.3667	±	31.2294	U = 368.0, p = 0.23, r = 0.16
	Salivary immunogloblin A (μg/dL)	155.787	±	72.9747	168.43	±	115.763	W = 264.0, p = 0.52, r = 0.12	155.46	±	67.5953	155.567	±	63.8843	W = 251.0, p = 0.70, r = 0.07	12.6433	±	96.581	0.106667	±	42.0527	U = 447.0, p = 0.97, r = 0.01
	CRP (mg/dL)	0.118333	±	0.183756	0.182667	±	0.375894	W = 144.0, p = 0.86, r = 0.03	0.0783333	±	0.124016	0.146667	±	0.283285	W = 129.5, p = 0.92, r = 0.02	0.0643333	±	0.344691	0.0683333	±	0.294198	U = 416.0, p = 0.61, r = -0.07
	AST (U/L)	23.5333	±	12.258	22.0833	±	7.7993	W = 151.0, p = 0.98, r = -0.01	22.4	±	8.48366	24.6667	±	20.1603	W = 220.5, p = 0.95, r = 0.01	-1.45	±	8.43673	2.26667	±	13.4906	U = 447.5, p = 0.97, r = -0.01
	ALT (U/L)	22.7667	±	21.839	26.6667	±	35.0776	W = 231.0, p = 0.52, r = 0.12	21.4333	±	16.823	24.5	±	35.0259	W = 211.0, p = 0.89, r = 0.03	3.9	±	37.4556	3.06667	±	19.4952	U = 415.5, p = 0.61, r = 0.07
	γ-GTP (U/L)	37.5333	±	51.0988	42.3667	±	67.5796	W = 131.0, p = 0.83, r = 0.04	37.4667	±	59.1362	40.9667	±	62.5909	W = 210.0, p = 0.61, r = 0.09	4.83333	±	27.5131	3.5	±	14.6846	U = 452.5, p = 0.72, r = 0.05
	Creatinin (mg/dL)	0.647667	±	0.126728	0.648667	±	0.120251	W = 183.0, p = 0.65, r = -0.08	0.67	±	0.155008	0.660333	±	0.122854	W = 192.5, p = 0.93, r = -0.02	0.001	±	0.053778	-0.00966667	±	0.0807928	U = 439.0, p = 0.87, r = 0.02
	BUN (mg/dL)	14.2367	±	4.83846	13.8633	±	3.68318	W = 180.0, p = 0.28, r = -0.20	13.5967	±	3.36682	13.0433	±	3.2133	W = 196.5, p = 0.46, r = -0.14	-0.373333	±	3.35764	-0.553333	±	2.58413	U = 428.5, p = 0.75, r = 0.04
	Total cholesterol (mg/dL)	211.567	±	33.2251	212.1	±	29.7175	W = 265.5, p = 0.50, r = 0.12	212.233	±	29.1366	213.4	±	33.0032	W = 235.5, p = 0.70, r = 0.07	0.533333	±	20.2616	1.16667	±	16.2864	U = 438.5, p = 0.87, r = -0.02
	HDL-cholesterol (mg/dL)	67.4667	±	16.0575	68.0333	±	16.8164	W = 245.5, p = 0.33, r = 0.18	66.8	±	16.1915	67.6333	±	15.7731	W = 238.5, p = 0.42, r = 0.15	0.566667	±	8.46772	0.833333	±	6.3141	U = 442.0, p = 0.91, r = -0.02
	LDL-cholesterol (mg/dL)	119.64	±	30.7608	118.98	±	27.9976	W = 224.0, p = 0.86, r = -0.03	118.38	±	28.795	119.76	±	31.5404	W = 229.0, p = 0.80, r = 0.05	-0.66	±	13.1463	1.38	±	17.4119	U = 436.0, p = 0.84, r = -0.03
	Triglyceride (mg/dL)	122.3	±	99.3545	125.433	±	120.101	W = 227.0, p = 0.91, r = 0.02	136.6	±	100.408	130.033	±	111.52	W = 201.5, p = 0.73, r = -0.06	3.13333	±	54.8495	-6.56667	±	85.5762	U = 434.5, p = 0.82, r = 0.03
	Glucose (mg/dL)	103.767	±	30.9768	101.133	±	20.6226	W = 231.0, p = 0.98, r = -0.01	106.967	±	28.2849	99.5667	±	13.9992	W = 164.5, p = 0.38, r = -0.16	-2.63333	±	22.7709	-7.4	±	26.6608	U = 444.5, p = 0.94, r = 0.01
	Hemoglobin A1c (%)	5.55333	±	0.460684	5.56333	±	0.475962	W = 141.0, p = 0.63, r = -0.09	5.55667	±	0.472472	5.54333	±	0.500815	W = 126.0, p = 0.71, r = -0.07	0.01	±	0.142272	-0.0133333	±	0.145586	U = 391.5, p = 0.38, r = 0.12
	WBC (/μL)	5560	±	1957.06	5510	±	1660.77	W = 197.0, p = 0.85, r = -0.04	5183.33	±	1409.35	5436.67	±	1555.96	W = 250.0, p = 0.48, r = 0.13	-50	±	1425.08	253.333	±	1278.4	U = 423.0, p = 0.69, r = -0.05
	RBC (×10,000μL)	465.333	±	48.6205	462.433	±	46.0125	W = 189.0, p = 0.37, r = -0.16	463.533	±	43.4993	458.567	±	49.2248	W = 147.0, p = 0.20, r = -0.23	-2.9	±	20.0058	-4.96667	±	17.5587	U = 436.5, p = 0.84, r = 0.03
	Haemoglobin (g/dL)	14.19	±	1.31997	14.0033	±	1.23022	W = 141.0, p = 0.16, r = -0.26	14.0467	±	1.18314	13.9	±	1.34677	W = 114.5, p = 0.073, r = -0.33	-0.186667	±	0.736128	-0.146667	±	0.741728	U = 430.5, p = 0.77, r = -0.04
	Hematocrit (%)	43.3333	±	3.51395	43.0367	±	3.29487	W = 229.0, p = 0.94, r = -0.01	43.0433	±	3.40129	42.8967	±	3.8992	W = 192.0, p = 0.58, r = -0.10	0.903333	±	6.59454	-0.146667	±	2.20638	U = 434.0, p = 0.81, r = 0.03
	MCV (fL)	93.3733	±	3.97084	93.31	±	3.91649	W = 236.0, p = 0.94, r = -0.01	93.0333	±	3.81018	93.7433	±	3.64575	W = 290.0, p = 0.12, r = 0.29	-0.0633333	±	1.68492	0.71	±	2.04894	U = 382.0, p = 0.31, r = -0.13
	MCH (pg)	30.5367	±	1.1382	30.34	±	1.31348	W = 140.0, p = 0.093, r = -0.31	30.3633	±	1.4977	30.3667	±	1.19202	W = 140.0, p = 0.37, r = -0.17	-0.196667	±	0.588677	0.00333333	±	0.876704	U = 410.0, p = 0.55, r = -0.08
	MCHC (%)	32.73	±	0.826772	32.5233	±	0.79684	W = 138.5, p = 0.087, r = -0.31	32.6333	±	0.818886	32.39	±	0.643991	W = 146.5, p = 0.076, r = -0.32	-0.206667	±	0.721078	-0.243333	±	0.750027	U = 434.5, p = 0.82, r = 0.03
	Platelet (×10,000μL)	26.7133	±	5.43074	26.8333	±	4.9207	W = 222.0, p = 0.92, r = 0.02	26.2667	±	5.87639	26.7933	±	6.82283	W = 263.0, p = 0.17, r = 0.25	0.12	±	2.40436	0.526667	±	2.88897	U = 378.0, p = 0.29, r = -0.14
	ALT, alanine transaminase; AST, aspartate transaminase; BUN, blood urea nitrogen; CRP, C-reactive protein; GTP, glutamyltransferase; HDL, high density lipoprotein; LDL, low density lipoprotein; MCH, mean corpuscular hemoglobin; MCHC, mean corpuscular hemoglobin concentration; MCV, mean corpuscular volume; RBC, red blood cell; WBC, white blood cell
	Values are represented as mean ± standard deviation.
	Significant p-values are shown in bold cases.
